# Supplementary material for: Increased Acetylcholine Levels and Other Brain Effects in 5XFAD Mice after Treatment with 8,14-Dihydroxy Metabolite of Efavirenz
Source: Int J Mol Sci. 2022 Jul 11;23(14):7669. doi: 10.3390/ijms23147669 (PMC9317559; doi:10.3390/ijms23147669)
Supplement: Supplementary file 1 [file ijms-23-07669-s001.zip]

Archive with 1 entries (1 files):
- ijms-1815454-supplementary.pdf
